# Supplementary material for: Cranberry Pomace Extract Exerts Antiviral Activity against Zika and Dengue Virus at Safe Doses for Adult Zebrafish
Source: Viruses. 2022 May 20;14(5):1101. doi: 10.3390/v14051101 (PMC9147401; doi:10.3390/v14051101)
Supplement: Supplementary file 1 [file viruses-14-01101-s001.zip]

Archive with 1 entries (1 files):
- viruses-1683372-supplementary.pdf
